# Supplementary material for: Single-Cell Cloning of Breast Cancer Cells Secreting Specific Subsets of Extracellular Vesicles
Source: Cancers (Basel). 2021 Aug 31;13(17):4397. doi: 10.3390/cancers13174397 (PMC8430892; doi:10.3390/cancers13174397)
Supplement: Supplementary file 1 [file cancers-13-04397-s001.zip]

Archive with 2 entries (2 files):
- Fathi_Cancers_SI_FINAL.pdf
- Single cell retrieval.avi
